# Supplementary material for: Effect of Guanidinoacetic Acid on Production Performance, Serum Biochemistry, Meat Quality and Rumen Fermentation in Hu Sheep
Source: Animals (Basel). 2024 Jul 12;14(14):2052. doi: 10.3390/ani14142052 (PMC11273408; doi:10.3390/ani14142052)
Supplement: Supplementary file 1 [file animals-14-02052-s001.zip]

Archive with 1 entries (1 files):
- animals-3015061-supplementary.pdf
